# Supplementary material for: Application of the FRAME-IS to a multifaceted implementation strategy
Source: BMC Health Serv Res. 2024 Jun 1;24:695. doi: 10.1186/s12913-024-11139-0 (PMC11143702; doi:10.1186/s12913-024-11139-0)
Supplement: Supplementary file 1 — Supplementary Material 1. [file 12913_2024_11139_MOESM1_ESM.xlsx]

## Sheet: FRAME EBP
ALTA Key Drivers	Intervention Strategy	Modification Type	Specific Context	Modification Details	Date modification was made	Study phase	Reason(s) for Modification	Level of reason	Planned?	Decision makers	Monitoring
Identify	Identify ALTA-eligible patients using Epic	Context	Setting	Exclusion of Family Physician and inclusion of CMP (BRC, BSK sites) instead	January 2023 and July 2023	Implementation	Improve fit: FP needs to be circled back regarding real time documentation (not resolved. The new NM at CMP doesn’t start until November 7th so we'll start implemtation on the new year to give her time to acclimate.	Organization/setting (available resources)	Planned/proactive	Site administration; Researcher team
Identify	Identify ALTA-eligible patients using Epic	Content	N/A	Addition of PDC to determine non-adherence	Pre-implementation	Pre-implementation	Improve feasibility: FHC Leadership had concerns over volume of eligible patients if our eligibility was too broad	Organization/setting (available resources)	Planned/proactive	Site administration; Researcher team
Identify	Identify ALTA-eligible patients using Epic	Content	N/A	Removal of PDC score	Post-implementation	Post-implementation	Increase reach: To increase volume of patients who can qualify for ALTA and bring in revenue that could sutain high risk clinic	Organization/setting (available resources)	Planned/proactive	Site administration; Researcher team
Identify	Identify ALTA-eligible patients using Epic	Content	N/A	Add two more adherence questions on cost and refills for a total of 5 items: Missed medicine, Skipped dose, Did not take dose (over past 7 days); Did not refill, could not afford (over past 3 months)	October 2021 (pre-implementation)	Pre-implementation	Improve fit: FHC Leadership felt the addition of these items were important for their patient population	Provider (clinical judgment); organization (social context)	Planned/proactive	Site administration; Researcher team; Individual practitioners
Identify	Identify ALTA-eligible patients using Epic	Context	Population	Broaden race and ethnicity criteria to include all patients	June 2020 (pre-implementation)	Pre-implementation	Increase reach: As a practice based trial all patients will be affected by the intervention. EHR data pull for baseline data will also be easier for data collection	Organization/setting (mission)	Planned/proactive	Site administration; Researcher team
Identify	Identify ALTA-eligible patients using Epic	Content	N/A	Addition of moderate cohort based on ASCVD risk score, can be adherent	2020-09-01	Pre-implementation	Increase reach: Capture adherent patients who are still considered high risk; As a practice based trial important to include all patients with uncontrolled HTN Will include low touch intervention of lifestyle handout	Organization/setting (available resources)	Planned/proactive	Site administration; Researcher team; Individual practitioners	Track proportion of ALTA referrals and coaching sessions completed among adherent patients
Identify	Identify ALTA-eligible patients using Epic	Content	N/A	Remove 3 items from adherence screener	2022-08-01	Implementation	Improve feasibility and increase satisfaction: Remove redundancy and streamline workflow for MAs	Organization/setting (time constraints)	Planned/proactive	Site administration; Researcher team
Identify	Identify ALTA-eligible patients using Epic	Context	Population	BPA suppression logic bult for patients in the HTN registry identified with End Stage Renal Disease; Chronic Kidney Disease, Stage 5; Dialysis, Kidney Transplant recipient; Hospice Care; Pregnancy; Age cutoff: 18-85	2022-03-01	Implementation	Improve fit and effectivencess: Not strong evidence supporting that these patients could benefit from the program re: variation in BP due to diagnosis.	Provider (clinical judgment)	Planned/proactive	Site administration; Researcher team; Individual practitioners
Coach	Health coaching delivered either onsite or via telephone	Context	Format	Inclusion of RPM and SBPM	2021-02-21	Pre-implementation	Improve fit: HRSA Grant provides funding to purchase over 2000 HBPM and use team-based care to manage patients BP remotely	Sociopolitical (funding policies/availability); Organization/setting (service structure)	Planned/proactive	Site administration; Researcher team
Coach	Health coaching delivered either onsite or via telephone	Context	Setting	Change to high risk clinic	2020-08-01	Pre-implementation	Improve fit: Aligns with HRSA grant	Sociopolitical (funding policies/availability); Organization/setting (service structure, regulatory compliance); Provider (previous training and skills)	Planned/proactive	Site administration; Researcher team	Track how intervention sessions are delivered via: (1) in-person; (2) Telephone; (3) Via My Chart

## Sheet: FRAME-IS
ALTA Intervention Component	Module 1: Description of Implementation Strategy	ERIC Category: Original Implementation Strategy	Module 2: Type of Modification	Module 2, part 2 (NEW): Description of Modified Implementation Strategies	Modified Strategy ERIC Category	Module 3: Nature of Modification	Fidelity-consistent or inconsistent	Module 4: Goal of the Modification(s)	Module 4: Level of Rationale	Module 5: When Modification was Made	Module 5: Modification Planned (proactive/reactive)	Module 6: Modification Decision-makers	Module 7: How Widespread is the Modification (individual, pratice, organization)
Identify	Provide training in proper blood pressurement measurement protocol to assist practice staff in identifying ALTA-eligible patients	Conduct ongoing training	Training	1. Creation of online training modules to support asynchronous learning (MM) 2. Mandate FOCUS modules for systematic training (MM) 3. Use a train-the-trainer method to support nursing (MM) 4. Laminated hard copies of the ALTA screener provided to MAs in Spanish and Creole to support administration of the instrument in the patient’s preferred language (NR, WS) 5. Development of new ALTA simplified…	Distribute educational materials Make training dynamic Mandate change Use train-the-trainer strategies	Changes in packages or materials (1, 2, 3) Tailoring/tweaking/refining (4) Shortening/condensing (pacing/timing) (1) Adding elements (5)	Consistent	Improve fidelity to ALTA Increase health equity	Organizational Practitioner Patient	Pre-implementation phase (1, 2) Implementation phase (3, 4, 5)	Planned proactive (1,2) Planned reactive (3-5)	Administrator Researcher/ Implementation team	Organization (1-5)
Identify	Conduct PDSA cycles to assist practices in implementing screening criteria to identify ALTA-eligible patients	Conduct cyclical small tests of change	Content	1. Co-develop strategies with medical assistants (MA) to encourage problem solving around adherence to best practice alerts for adherence screener (NR) 2. Spread MA-developed strategies across all practices (NR)	Promote network weaving	Integrating another strategy into the implementation strategy in primary use (adding networking and champions as part of PDSA process to increase uptake) (1,2)	Consistent	Increase acceptability of the implementation effort Increase adoption	Pracititioner	Implementation phase	Planned reactive	Researcher/Implementation team Practitioners	Organization (1) Practice (2)
Identify	Provide technical assistance in the use of EHR and patient portal to identify ALTA-eligible patients	Provide ongoing consultation	Content Context: Personnel	1. Equip all exam rooms for intake (stadiometers, scales) (MM) 2. Using Ipads/Phone for real time documentation (MM, WS) 3. Update tech for Android compatability (WS, MM) 4. Incorporation of CHW into workflow to address patient technology challenges and provide on-site technical support (WS, MM) 5. Shadow MA and physician workflows to support implementors in use of EHR-embdedded tools (NR)	Change physical structure and equipment Create new practice teams Prepare patients/consumers to be active participants Shadow experts	Adding elements (1,2, 5) Tailoring/tweaking/refining (3) Integrating another strategy into the implementation strategy in primary use (Integration of CHWs in PF strategy) (4)	Consistent	Improve fit of the implementation effort Increase reach of ALTA Increase practical effectiveness of ALTA Increase health equity	Organizational Implementor Patient	Implementation phase (1-5)	Planned reactive (1-5)	Administrator	Organization (1-5)
Identify	Develop systems to monitor enrollment of ALTA-eligible patients	Develop and organize quality monitoring systems	Context: Format, Personnel	1. Deploy weekly enrollment summary of upcoming potentially eligible patients and daily list of missed opportunities (WS) 2. Nurse manager and on-site nurse champions streamlines the implementation process by aiding in the identification of potentially eligible patients for the ALTA program (NR).	Facilitate relay of data to providers Identify and prepare local champions	Subsituting: Daily reports were to time consuming so practice facilitators returned to less frequent audit and feedback reports (1) Adding elements (2)	Consistent	Increase reach of ALTA	Practitioner	Implementation phase (1,2)	Planned reactive (1) Unplanned reactive (2)	Administrator	High enrollment practices
Refer	Assist practice staff in developing a workflow that supports referral to a health coach	Workflow assessment and testing	Context: Format (Indv. vs. group delivery for intervention strategy)	1. Incorporate ALTA into daily huddles to identify goals for enrollment and identify missed opportunities (WS, MM) 2. Creation of huddle program checklist to help embed ALTA into practical workflows (NR)	Distribute educational materials Provide local technical assistance	Integrating another strategy into the implementation strategy in primary use (1) Tailoring/tweaking/refining (2)	Consistent	Increase reach of ALTA	Practitioner	Implementation phase	Planned reactive (1-2)	Administrator Researcher/ Implementation team	Organization (1,2)
Refer	Assist practice staff in creating a system to identify and act on missed opportunities for referral to a health coach	Audit and provide feedback	Content Context: Format	1. Created new communication workflow through Epic Secure Chat to discuss patient status and facilitate seamless transitions between care team members to reduce missed opportunities for referral (NR, WS) 2. Learning lunch with providers to create dedicated time to discuss the implementaton effort (NR, MM)	Change record systems Organize practician implementation team meetings	Tailoring/tweaking/refining (1) Adding elements (2)	Consistent	Increase acceptability of the implementation effort Increase adoption of ALTA	Organizational Practitioner	Implementation phase	Planned reactive (1-2)	Administrator Researcher/ Implementation team Practitioner	Organization (1,2)
Refer	Assist practice staff in onboarding ALTA-eligible patients for RPM	Provide ongoing consultation (Staff facing)	Context: Population, Format Training Content	1. Expand practice Nurse role to support patient onboarding of RPM (MM) 2. Creation of job aide to simplify consent language and length of process for RNs while enrolling patients (WS) 3. Rollout of e-consenting for the behavioral agreement and development of tip sheet (WS, MM) 4. PSA peer-to-peer learning (NR)	Revise professional roles Change physical structure and equipment Distribute educational materials Learning collaborative	Adding elements (1, 4) Tailoring/tweaking/refining (2) Changes in packages or materials (3)	Consistent	Increase the acceptability of the implementation effort Increase adoption of ALTA	Organizational Practitioner	Pre-implementation phase (1); Implementation phase (2-4)	Planned proactive (1) Planned reactive (2-4)	Administrator Researcher/ Implementation team Practitioner	Organization (1-2) Practices with technical capacity (3) Practices without PSA coordinator (4)
Refer	Assist practice staff in onboarding ALTA-eligible patients for RPM	Purposely reexamine the implementation (Patient facing)	Training Content Context: Population (patients)	1. Creation of videos and supporting documents in English and Spanish to assist with onboarding patients onto RPM (WS, NR) 2. Partnered with remote care company to streamline BP data syncing and sharing (MM, WS)	Change physical structure and equipment Distribute educational materials Prepare patients/consumers to be active participants	Tailoring/tweaking/refining (1) Changes in packages or materials (2)	Consistent	Increase reach of ALTA Increase practical effectiveness of ALTA Increase health equity	Organizational Practitioner Patient	Implementation phase	Planned reactive (1-2)	Administrator Researcher/ Implementation team Practitioner	Organization (1-5)
Coach	Assist practice staff in using patient-centered communication skills	Training	Context: Population	Change training from MA health coach model to Nurse focus (MM)	Revise professional roles	Tailoring/tweaking/refining	Consistent	Improved appopriateness/fit	Pracititioner	Pre-implementation phase	Planned proactive	Practitioner	Organization (1,2)
Monitor	Assist practice staff in identifying opportunities for follow-up	Audit and provide feedback	Context: Personnel	Incorporation of RCA co-led by PF and internal team (MM)	Purposely reexamine the implementation Develop and implement tools for quality monitoring Conduct cyclical small tests of change Provide local technical assistance	Integrating another strategy into the implementation strategy in primary use	Consistent	Improve fidelity to ALTA Increase sustainability	Organizational Implementor	Implementation phase	Planned reactive	Administrator Researcher/ Implementation team	Organization
Monitor	Assist practice staff in scheduling and using calls, text or portal messages to monitor and contact patients in need of follow-up	Audit and provide feedback	Unsure if this is different than what we planned	Creating a EHR embedded tracking system to monitor communucation processes between members of the care teams and with patients (MM, NR)	Develop and implement tools for quality monitoring	Integrating parts of the implementation strategy into another		Improve appropriateness/fit	Pracititioner	Implementation phase	Planned reactive	Administrator Researcher/ Implementation team Practitioner	Organization
Document	Assist practice staff in allocating resources for quality improvement activities and developing a reporting process	Develop and organize quality monitoring systems	Context: Personnel	Addition of FQHC QI team in PF activities to support documentation needs for internal and external reporting (MM)	Provide local technical assistance Use data experts	Increase buy in and reduce resistance at the sites	Consistent	Increase sustainability	Organizational Implementor	Implementation phase	Planned reactive	Administrator Researcher/ Implementation team	Organization
QI	Assist practice staff in assessing quality improvement activities with HTN management performance dashboards	Develop and implement tools forquality monitoring	Personnel; content	FHC Leadership decision to pause ALTA meetings until new QI manager onboarded in the new year who can work with IT in creating a report for ALTA enrollments	Use data experts Change record systems	Departing from the implementation strategy followed by a return to the strategy		Departing from the implementation strategy followed by a return to the strategy		Implementation phase		Administrator
QI	Assist practice staff in identifying a workable HTN workflow that includes the ALTA key drivers	Problem solving	Evaluation	FHC Leadership decision to pause PDSA cycles at some sites due to staffing issues. for example, staff turnover at Adult med (loss of PSA coordinator), PR interim RN manager moved to ST, new MAs at PR hired need training and loss of 2 RNs at PR. ALTA team will continue to be on site to identify need and site engagement.		Drift from the implementation strategy		Drift from the implementation strategy		Implementation phase		Administrator
